# Supplementary material for: Bibliometric analysis and visualization of lipid droplets in the central nervous system: research hotspots and Frontiers (2000–2024)
Source: Front Aging Neurosci. 2025 Mar 13;17:1534368. doi: 10.3389/fnagi.2025.1534368 (PMC11966413; doi:10.3389/fnagi.2025.1534368)
Supplement: Supplementary file 1 [file Table_1.XLSX]

## Sheet: Sheet1
id	keyword	occurrences	total link strength
70	a-beta	10	99
73	a-beta component	7	52
100	accumulation	17	133
108	acetyl-coa carboxylase	5	30
118	acid	10	56
142	activated protein-kinase	26	182
148	activated-receptor-gamma	5	30
151	activation	36	255
201	adipocyte	6	50
203	adipocytes	5	40
208	adipokines	8	74
210	adiponectin	9	67
218	adipose tissue	14	105
222	adipose-tissue	30	200
260	adverse lipid profile	7	50
278	aggregation	5	34
281	aging	18	135
285	agouti-related protein	5	27
301	alcohol	5	22
322	alpha	5	35
336	alpha-linolenic acid	5	30
340	alpha-synuclein	46	354
346	alpha-tocopherol	5	30
366	alzheimer's disease	49	434
368	alzheimer-disease	5	28
371	alzheimers-disease	126	843
399	amp-activated protein kinase	5	36
410	amyloid	5	55
416	amyloid precursor protein	22	169
417	amyloid-beta	15	131
423	amyloid-beta-peptide	10	69
426	amyotrophic lateral sclerosis	5	51
428	amyotrophic-lateral-sclerosis	15	102
435	anandamide	7	34
460	animal-model	5	39
499	antioxidant	18	127
500	antioxidant activity	5	28
513	antioxidants	20	127
523	anxiety	8	56
535	apoe	10	78
546	apolipoprotein e	7	62
553	apolipoprotein-e	27	242
559	apoptosis	26	175
574	arachidonic-acid	9	53
577	arcuate nucleus	18	117
611	association	10	47
614	astrocyte	11	85
620	astrocytes	25	171
630	atherosclerosis	12	67
664	autonomic nervous system	5	28
668	autophagy	19	114
729	bdnf	5	34
736	behavior	9	48
771	beta-hydroxybutyrate	5	45
774	beta-oxidation	5	32
795	binding	9	49
804	bioavailability	8	43
811	biogenesis	7	46
821	biomarker	7	59
822	biomarkers	10	58
831	bipolar disorder	7	44
846	blood	5	38
847	blood brain barrier	5	31
857	blood-brain barrier	34	248
860	blood-brain-barrier	44	293
866	blood-pressure	16	73
870	bmi	6	33
873	body composition	5	22
875	body distribution	9	51
882	body weight	6	30
883	body-composition	6	31
884	body-fat	7	36
888	body-mass index	31	200
891	body-weight	47	300
908	brain	104	740
963	brain-injury	7	53
986	brown adipose tissue	6	62
987	brown adipose-tissue	13	83
1003	c-reactive protein	5	23
1024	calcium	11	61
1044	cancer	22	150
1074	capillary endothelial-cells	5	39
1108	cardiovascular disease	5	25
1109	cardiovascular diseases	8	51
1117	cardiovascular risk-factors	7	32
1118	cardiovascular-disease	8	48
1164	cb1 receptor	5	31
1185	cell	5	37
1189	cell death	5	48
1198	cell-death	23	165
1200	cell-derived exosomes	6	38
1208	cells	45	286
1227	central melanocortin system	5	41
1229	central nervous system	31	233
1236	central nervous-system	6	31
1241	central-nervous-system	225	1306
1243	ceramide	5	29
1248	cerebellar granule cells	19	104
1250	cerebellar granule neurons	6	30
1254	cerebellum	7	42
1257	cerebral cortex	5	36
1270	cerebral-cortex	5	28
1273	cerebrospinal fluid	5	43
1274	cerebrospinal-fluid	35	265
1288	chain fatty-acids	7	35
1321	children	8	36
1330	cholesterol	51	367
1335	cholesterol efflux	5	26
1339	cholesterol metabolism	7	56
1343	cholesterol-metabolism	11	81
1393	ciliary neurotrophic factor	5	30
1445	clozapine	5	27
1448	cns	14	109
1488	cognition	8	41
1496	cognitive function	12	74
1498	cognitive impairment	12	91
1603	cortical-neurons	6	38
1604	corticosterone	5	29
1606	corticotropin-releasing-factor	5	26
1623	creutzfeldt-jakob-disease	5	28
1645	curcumin	6	49
1681	cytokine	7	57
1704	damage	8	52
1720	death	5	38
1734	deficiency	12	64
1744	degradation	5	31
1753	delivery	6	38
1763	dementia	20	123
1767	demyelination	9	58
1783	density-lipoprotein receptor	7	41
1786	dentate gyrus	5	25
1791	dependent insulinotropic polypeptide	6	34
1794	depression	15	100
1827	diabetes	21	153
1829	diabetes-mellitus	12	62
1841	diagnosis	8	43
1853	diet	12	76
1855	diet-induced obesity	16	104
1887	differentiation	14	91
1905	disease	40	253
1915	diseases	5	16
1919	disorders	7	37
1920	disruption	5	27
1936	dna-damage	13	80
1939	docosahexaenoic acid	30	207
1950	dopamine	8	53
1955	dopaminergic-neurons	5	40
1964	double-blind	10	45
1977	drosophila	15	84
1987	drug delivery	14	81
1995	drug-delivery	14	129
2015	dysfunction	14	103
2017	dyslipidemia	5	24
2050	efficacy	5	19
2055	eicosapentaenoic acid	5	29
2066	electron-microscopy	5	19
2095	endocannabinoid system	14	78
2096	endocannabinoids	9	54
2108	endoplasmic-reticulum	13	66
2109	endoplasmic-reticulum stress	15	94
2121	endothelial-cells	8	54
2127	energy	5	35
2128	energy balance	6	42
2130	energy homeostasis	14	113
2133	energy metabolism	9	67
2136	energy-balance	11	79
2137	energy-expenditure	13	87
2140	energy-metabolism	13	83
2177	epigenetics	5	27
2180	epilepsy	7	42
2192	er stress	11	76
2220	ethanol	9	49
2246	exercise	11	54
2255	exosome	9	59
2258	exosomes	20	180
2261	experimental autoimmune encephalomyelitis	10	70
2265	exposure	17	119
2268	expression	69	425
2275	extracellular vesicles	26	205
2310	fat	9	51
2332	fatty acid	6	44
2337	fatty acid oxidation	6	51
2342	fatty acids	7	58
2347	fatty liver-disease	8	44
2348	fatty-acid	9	66
2352	fatty-acid oxidation	16	122
2356	fatty-acid-metabolism	11	89
2357	fatty-acids	15	94
2376	ferroptosis	7	60
2439	focal cerebral-ischemia	6	35
2450	food intake	7	51
2452	food-intake	45	331
2480	free radicals	11	100
2488	free-radicals	9	57
2520	functional recovery	5	33
2522	functional-characterization	5	31
2561	ganglioside	5	22
2564	gangliosides	5	35
2584	gaucher disease	5	29
2595	gene	17	94
2603	gene therapy	5	20
2604	gene-expression	38	191
2613	genes	5	25
2623	genetics	5	18
2625	genome-wide association	7	39
2638	ghrelin	6	46
2644	glia	10	90
2653	glioblastoma	9	30
2677	glucagon-like peptide-1	11	61
2690	glucose	18	140
2695	glucose metabolism	8	52
2700	glucose-homeostasis	9	69
2701	glucose-metabolism	9	64
2731	glutathione	15	98
2744	glycation end-products	6	41
2757	glycosphingolipids	7	42
2799	growth	18	82
2805	growth-factor	6	37
2838	gut microbiota	13	83
2843	gut-brain axis	6	38
2864	health	7	32
2878	heart-rate-variability	6	28
2907	hepatic glucose-production	5	33
2914	hepatic steatosis	7	52
2917	hepatitis-c virus	5	19
2930	hereditary sensory neuropathy	5	25
2932	hereditary spastic paraplegia	8	32
2951	high-density-lipoprotein	9	57
2955	high-fat diet	16	97
2968	hippocampal-neurons	5	35
2969	hippocampus	18	112
2990	homeostasis	12	77
3074	huntington's disease	7	69
3076	huntingtons-disease	9	75
3085	hydrogen-peroxide	11	76
3110	hypertension	7	41
3129	hypothalamic malonyl-coa	5	39
3134	hypothalamus	33	243
3147	identification	22	92
3196	impairment	5	40
3216	in-vitro	48	288
3223	in-vivo	35	193
3258	induced apoptosis	5	37
3284	induced neurotoxicity	5	34
3286	induced obesity	6	38
3289	induced oxidative stress	16	86
3306	infection	8	45
3311	inflammation	63	465
3317	inflammatory response	6	19
3323	inhibition	17	114
3335	injury	6	33
3344	insect	7	29
3349	insulin	18	144
3352	insulin resistance	14	101
3353	insulin sensitivity	14	91
3362	insulin-resistance	64	393
3363	insulin-secretion	5	32
3423	intranasal delivery	8	54
3436	involvement	5	30
3449	iron	10	76
3459	iron-oxide nanoparticles	5	36
3463	ischemia	5	29
3469	ischemic stroke	9	62
3507	ketogenic diet	11	83
3509	ketone bodies	6	52
3513	ketone-bodies	10	80
3623	leptin	37	254
3626	leptin receptor	6	50
3646	lewy bodies	8	71
3647	lewy body	5	44
3649	lewy body disease	9	56
3659	life-span	8	43
3676	lipid	16	106
3688	lipid droplet	14	85
3693	lipid droplets	44	260
3703	lipid metabolism	32	194
3711	lipid peroxidation	16	136
3714	lipid profile	5	30
3718	lipid rafts	21	127
3730	lipid-composition	5	34
3737	lipid-metabolism	28	165
3739	lipid-peroxidation	89	518
3741	lipid-peroxidation products	6	34
3747	lipidomics	9	65
3748	lipids	27	171
3755	lipolysis	14	116
3764	lipoprotein lipase	5	46
3769	lipoprotein-lipase	9	74
3771	lipoproteins	7	59
3774	liposomes	8	60
3783	liver	18	136
3800	liver-x-receptor	5	25
3808	localization	6	26
3824	long-term potentiation	10	68
3839	low-density-lipoprotein	12	92
3893	macrophages	10	69
3905	major depression	6	33
3938	management	6	36
3960	mass-spectrometry	6	41
3987	mechanism	22	103
3990	mechanisms	50	303
4015	melatonin	8	54
4020	membrane	11	66
4050	memory	7	47
4078	messenger-rna	18	111
4079	messenger-rna expression	11	57
4099	metabolic syndrome	30	176
4104	metabolism	84	577
4133	methyl-d-aspartate	6	25
4136	methylmercury	6	32
4144	mice	35	227
4159	microbiota	6	38
4163	microglia	40	306
4186	microvesicles	5	52
4201	mild cognitive impairment	16	115
4211	mitochondria	22	154
4223	mitochondrial dysfunction	20	140
4236	mitochondrial-function	5	32
4244	model	26	178
4255	modulation	6	33
4262	molecular characterization	7	27
4280	molecular-mechanisms	8	43
4309	mortality	6	22
4327	mouse	9	61
4329	mouse model	44	324
4330	mouse models	7	41
4368	multiple sclerosis	24	178
4371	multiple system atrophy	8	65
4372	multiple-sclerosis	20	142
4381	murine model	6	34
4395	mutation	7	35
4396	mutations	12	73
4401	myelin	22	155
4412	myelination	6	31
4436	n-acetylaspartate	5	26
4440	n-acetylcysteine	5	31
4468	nanocarriers	5	30
4476	nanomedicine	5	36
4478	nanoparticle	6	59
4481	nanoparticles	16	105
4486	nanostructured lipid carriers	6	45
4515	necrosis-factor-alpha	12	91
4542	nervous system	6	41
4543	nervous-system	25	151
4544	nervous-system control	7	46
4563	neural stem-cells	6	49
4568	neurite outgrowth	6	38
4582	neurodegeneration	53	388
4583	neurodegenerative disease	8	70
4584	neurodegenerative diseases	27	199
4586	neurodegenerative disorders	9	84
4602	neurogenesis	5	35
4609	neuroinflammation	37	284
4618	neurological diseases	8	62
4620	neurological disorders	6	47
4629	neuron	8	72
4662	neurons	50	343
4663	neuropathic pain	6	27
4670	neuropeptide y	7	54
4671	neuropeptide-y	15	109
4676	neuropeptides	5	22
4680	neuroprotection	22	148
4689	neuroregeneration	5	36
4695	neurotoxicity	30	198
4701	neurotrophic factor	10	57
4718	nf-kappa-b	15	91
4738	nitric oxide	7	50
4740	nitric-oxide	20	104
4744	nitric-oxide synthase	19	119
4750	nlrp3 inflammasome	5	38
4820	nuclear receptors	7	42
4856	obese	6	33
4864	obesity	96	659
4896	oligodendrocyte	12	73
4901	oligodendrocytes	17	140
4978	oxidative damage	5	32
4985	oxidative stress	181	1119
5000	oxysterols	10	72
5054	parkinson disease	5	40
5056	parkinson's disease	34	272
5061	parkinsons-disease	50	357
5071	pathogenesis	8	56
5075	pathology	12	72
5077	pathway	9	57
5078	pathways	6	39
5098	peptide	6	35
5174	phagocytosis	5	38
5178	pharmacokinetics	5	18
5207	phosphatidylethanolamine	5	27
5230	phospholipids	9	64
5233	phosphorylation	5	36
5241	physical-activity	5	17
5270	plasma	13	82
5286	plasma-membrane	10	46
5326	polymeric nanoparticles	11	72
5328	polymorphism	5	33
5333	polyphenols	6	35
5336	polyunsaturated fatty-acids	24	154
5358	postmenopausal women	8	45
5383	ppar-alpha	7	40
5384	ppar-gamma	10	60
5427	prevalence	7	51
5472	proliferation	9	66
5502	protects	5	36
5505	protein	40	238
5534	protein-coupled receptor	6	31
5537	protein-kinase	5	38
5539	protein-kinase-c	12	80
5543	proteins	9	49
5544	proteolipid protein	5	38
5547	proteomic analysis	8	81
5642	rat	19	99
5651	rat model	9	55
5660	rat-brain	36	212
5667	rats	12	75
5674	reactive oxygen	12	82
5675	reactive oxygen species	10	96
5679	receptor	25	164
5693	receptor messenger-rna	7	45
5705	receptor-related protein	5	47
5707	receptors	7	44
5747	regeneration	8	54
5771	release	7	53
5773	remyelination	11	98
5791	resistance	6	36
5839	review	5	39
5854	risk	18	102
5858	risk-factors	10	52
5875	roles	5	36
5879	ros	7	55
5932	schizophrenia	7	50
5957	secretion	10	80
5987	sensitivity	5	33
6073	signal-transduction	6	31
6077	signaling pathway	6	42
6109	skeletal-muscle	24	141
6155	solid lipid nanoparticles	29	209
6193	sphingolipid metabolism	7	45
6197	sphingolipids	10	81
6202	sphingosine 1-phosphate	6	34
6216	spinal cord injury	6	33
6220	spinal-cord	5	19
6222	spinal-cord-injury	9	53
6245	statins	7	42
6257	stem-cells	10	60
6291	stress	28	158
6298	stroke	13	79
6320	substantia-nigra	5	26
6351	superoxide-dismutase	10	75
6388	sympathetic nervous system	8	69
6395	sympathetic-nervous-system	11	66
6409	synaptic plasticity	11	68
6414	synaptic-transmission	5	42
6435	synuclein	6	46
6439	system	10	48
6460	t-cells	7	40
6474	targeted delivery	8	48
6488	tau	5	55
6541	therapy	12	82
6543	thermogenesis	11	88
6624	toxicity	13	89
6665	transgenic mice	9	62
6666	transgenic mouse model	14	90
6686	transport	16	114
6698	traumatic brain injury	6	44
6699	traumatic brain-injury	5	27
6719	triglycerides	7	45
6759	tumor-necrosis-factor	7	49
6768	type 2 diabetes	6	33
6773	type-2 diabetes-mellitus	5	29
6812	up-regulation	9	48
6897	vitamin-c	6	32
6900	vitamin-e	7	46
6935	weight	6	34
6938	weight-gain	5	33
6939	weight-loss	15	76
6948	white adipose tissue	5	46
6949	white adipose-tissue	8	46
6956	white-matter	6	43
6996	zebrafish	5	30
